# Supplementary material for: Disentangling Gut Bacterial Community Patterns in Cryptocercus punctulatus and Comparing Their Metagenomes with Other Xylophagous Dyctioptera Insects
Source: Insects. 2025 Nov 4;16(11):1128. doi: 10.3390/insects16111128 (PMC12653833; doi:10.3390/insects16111128)
Supplement: Supplementary file 1 [file insects-16-01128-s001.zip]

Archive with 1 entries (1 files):
- insects-3929748-supplementary.pdf
